# Supplementary material for: The Association between Difficulties with Speech Fluency and Language Skills in a National Age Cohort of Children with Down Syndrome
Source: Brain Sci. 2021 May 26;11(6):704. doi: 10.3390/brainsci11060704 (PMC8226845; doi:10.3390/brainsci11060704)
Supplement: Supplementary file 1 [file brainsci-11-00704-s001.zip]

Archive with 1 entries (1 files):
- brainsci-1207925-supplementary.pdf
